# Supplementary material for: A Chemiluminescence Enzyme Immunoassay Based on Biotinylated Nanobody and Streptavidin Amplification for Diazinon Sensitive Quantification
Source: Biosensors (Basel). 2023 May 25;13(6):577. doi: 10.3390/bios13060577 (PMC10296574; doi:10.3390/bios13060577)
Supplement: Supplementary file 1 [file biosensors-13-00577-s001.zip]

Archive with 1 entries (1 files):
- biosensors-2304990-supplementary.pdf
